# Supplementary material for: CXCL10 deficiency limits macrophage infiltration, preserves lung matrix, and enables lung growth in bronchopulmonary dysplasia
Source: Inflamm Regen. 2023 Oct 24;43:52. doi: 10.1186/s41232-023-00301-6 (PMC10594718; doi:10.1186/s41232-023-00301-6)
Supplement: Supplementary file 1 — Additional file 1. [file 41232_2023_301_MOESM1_ESM.zip]

Archive with 6 entries (6 files):
- Hirani et al.,supplementary file_R1_FINAL.docx
- Supplementary Figure 1.pdf
- Supplementary Figure 2.pdf
- Supplementary Figure 3.pdf
- Supplementary Figure 4.pdf
- Supplementary Figure 5.pdf
