# Supplementary material for: CXCL10 deficiency limits macrophage infiltration, preserves lung matrix, and enables lung growth in bronchopulmonary dysplasia
Source: Inflamm Regen. 2023 Oct 24;43:52. doi: 10.1186/s41232-023-00301-6 (PMC10594718; doi:10.1186/s41232-023-00301-6)
Supplement: Supplementary file 2 — Additional file 2. [file 41232_2023_301_MOESM2_ESM.xlsx]

## Sheet: Zymogel
							Pro-MMP2						Pro-MMP2
							WT		Cxcl10-/-				WT		Cxcl10-/-
							NOX	HYX	NOX	HYX			NOX	HYX	NOX	HYX
							646321	3801952	1243656	2030001			2411840	4327128	5815515	8343828
							762916	2719052	781687	3182270			2693376	3266136	5050808	13996585
							405216	2392104	1030484	3092089			3933000	4658832	6519492	9349064
							560628	2525648	1320088	5820150			4440096	7845432	4171331	19184900
							1428966	3909780					3777192	8281408
							791694	2943952					5397288	3470931

## Sheet: pSmadSmad2
		WT	Cxcl10-/-	WT	Cxcl10-/-
		0.594782	0.826448	6.45822	15.9264
		0.411738	1.41738	8.76799	5.38151
		0.557262	3.31191	14.7751	6.5989
		1.21961	2.01868	16.6262	0.856447
		0.93797		6.91739
		0.642196		26.3765
	pSmad2
		Smad2
	Smad2
